# Supplementary material for: SARS-CoV-2 (MA10) Infection Aggravates Cerebrovascular Pathology in Endothelial Nitric Oxide Synthase-Deficient Mice
Source: Viruses. 2025 May 29;17(6):784. doi: 10.3390/v17060784 (PMC12197800; doi:10.3390/v17060784)
Supplement: Supplementary file 1 [file viruses-17-00784-s001.zip]

Archive with 1 entries (1 files):
- viruses-3599019-supplementary.pdf
